# Supplementary material for: Strategies to improve global influenza surveillance: A decision tool for policymakers
Source: BMC Public Health. 2008 May 28;8:186. doi: 10.1186/1471-2458-8-186 (PMC2430963; doi:10.1186/1471-2458-8-186)
Supplement: Additional file 1 — Excel file with four worksheets: (1) "Inputs" – allows user to vary input values for all variable parameters in the decision tool for both baseline and follow-up time periods, (2) "Outputs" – displays a composite summary table of output calculations, followed by a summary for each detection path that contains both input values and the calculated output values, (3) "Graphs" – provides graphic display of output values for each path, comparing baseline to follow up, (4) "Notes" – provides additional notes for users. [file 1471-2458-8-186-S1.xls]

## Sheet: Inputs
Appendix A. Interactive Tool for Comparing Surveillance Improvement Strategies
How to use this tool: This tool is an Excel spreadsheet that contains functions for calculating joint probability and total delay, at both baseline and follow-up, for the nine paths in our process model for influenza detection and confirmation. By comparing the calculated baseline and follow-up values, users can see the effects of improvement strategies. The tool is already filled in with RAND's …
SICK INDIVIDUAL SEEKS MEDICAL CARE
What percent of people sick with influenza will go to a doctor, and what delay would you expect?
	Baseline			Follow-up
	Probability	Delay		Probability	Delay
Patient goes to doctor	0.5	1		0.5	1
What percent of people sick with influenza will go to a hospital, and what delay would you expect?
	Baseline			Follow-up
	Probability	Delay		Probability	Delay
Patient goes to hospital	0.1	1		0.1	1
INITIAL DETECTION PROCESS STEPS
Path 1. Doctor orders laboratory test
Based on the availability of laboratories with flu diagnostic capability and current level of sensitization of doctors regarding appropriate cases for targeted flu testing, what is the probability that a doctor (not in hospital) will order a viral diagnostic lab test for a patient with disease clinically and epidemiologically compatible with a novel influenza virus?
	Baseline			Follow-up
	Percent	Delay		Percent	Delay
Doctor orders lab test	0.1	1		0.5	0
Path 2. Hospital orders laboratory test
Based on the availability of laboratories with flu diagnostic capability and current level of sensitization of doctors and hospitals regarding appropriate cases for targeted flu testing, what is the probability that a hospital (doctor, etc.) will order a viral diagnostic lab test for a patient with disease clinically and epidemiologically compatible with a novel influenza virus?
	Baseline			Follow-up
	Percent	Delay		Percent	Delay
Hospital orders lab test	0.1	1		0.8	0
Path 3. Reporting by sentinel doctor
What percent of doctors are designated to participate in sentinel reporting for influenza?
	Baseline			Follow-up
	Percent	Delay		Percent	Delay
Doctor is in sentinel network	0.01	0		0.1	0
What percent of sentinel doctors actually submit reports regularly to the sentinel reporting system, and what is the average delay in information reaching local authorities?
	Baseline			Follow-up
	Percent	Delay		Percent	Delay
Sentinel doctor files report	0.3	3		0.9	3
Path 4. Reporting by sentinel hospital
What percent of hospitals are designated to participate in sentinel reporting for influenza?
	Baseline			Follow-up
	Percent	Delay		Percent	Delay
Hospital is in sentinel network	0.15	0		0.8	0
What percent of sentinel hospitals actually submit reports regularly to the sentinel reporting system, and what is the average delay in information reaching local authorities?
	Baseline			Follow-up
	Percent	Delay		Percent	Delay
Sentinel hospital files report	0.3	3		0.9	3
Path 5. Active surveillance of doctors
If active surveillance were to be implemented, what percent of doctors would you expect to be contacted, and what delay would you expect before local authorities receive the information?
	Baseline			Follow-up
	Percent	Delay		Percent	Delay
Doctor is contacted by active surveillance	0.001	3		0.3	3
Path 6. Active surveillance of hospitals
If active surveillance were to be implemented, what percent of hospitals would you expect to be contacted, and what delay would you expect before local authorities receive the information?
	Baseline			Follow-up
	Percent	Delay		Percent	Delay
Hospital is contacted by active surveillance	0.001	3		0.8	3
Path 7. Tracking employee sick days
What percent of ill people with influenza would call in sick, and what is the delay from when they experience symptoms until they take their first sick day?
	Baseline			Follow-up
	Percent	Delay		Percent	Delay
Patient calls in sick	1	1		1	1
What percent of ill people with influenza are tracked via employee sick day reporting, and what is the delay before any increase in sick days is noticed?
	Baseline			Follow-up
	Percent	Delay		Percent	Delay
Sick days are tracked	0.01	5		0.2	5
Of the sources that do track sick day information, what percent of them would actually submit reports to the local health department, and what is the delay before they do so?
	Baseline			Follow-up
	Percent	Delay		Percent	Delay
Sick day trackers file report	0.5	3		0.75	3
Path 8. Tracking electronic media
What percent of single or clusters of novel influenza cases will end up being reported in electronic media, discussed through weblogs and/or other public access news-type sources?
	Baseline			Follow-up
	Percent	Delay		Percent	Delay
Patient shows up in media reports	0.75	14		0.75	14
What percent of electronic media, weblog and other public access news-type information is tracked through active data mining or similar methods, and what is the delay in such information reaching local public health authorities?
	Baseline			Follow-up
	Percent	Delay		Percent	Delay
Media reports are tracked	0.05	1		1	1
Path 9. Detection by community-based monitoring system
What percent of community outbreaks are tracked by public health authorities, e.g., via village alert systems, and what is the expected delay before information about possible cases or clusters of novel influenza disease reaches local authorities?
	Baseline			Follow-up
	Percent	Delay		Percent	Delay
Detected by community monitoring system	0.02	14		0.25	14
Of the community-based monitoring systems, what percent of them would actually submit reports to the local health department, and what is the delay before they do so?
	Baseline			Follow-up
	Percent	Delay		Percent	Delay
Community monitoring system files report	0.5	3		0.75	3
INVESTIGATION SEQUENCE PROCESS STEPS
What is the probability that nonspecific (i.e., non-lab diagnosed) reports of influenza-like illness compatible w/ a novel flu virus, e.g., via village alert reporting, media tracking and/or sick day reporting, will be transmitted from local to national authorities, and what delay would you expect?
	Baseline			Follow-up
	Percent	Delay		Percent	Delay
Local authorities report to national	1	1		1	1
Given current epidemiological capacity in the country, what is the probability that a potential case or cluster of novel human influenza will trigger an investigation by in-country public health officials, and how much time (what delay) would you expect an investigation to take?
	Baseline			Follow-up
	Percent	Delay		Percent	Delay
Health authorities conduct investigation	0.3	3		0.9	3
What is the probability that an epidemiological investigation will result in a sample for lab testing (influenza presence/type), and what is the delay from when the sample were generated until the sample arrived at a laboratory?
	Baseline			Follow-up
	Percent	Delay		Percent	Delay
Investigators order lab test	1	1		1	1
LABORATORY SEQUENCE PROCESS STEPS
When a sample arrives at a laboratory for testing (influenza presence/type), what is the probability that it will be tested, and what is the delay until the testing is completed?
	Baseline			Follow-up
	Percent	Delay		Percent	Delay
Flu type testing	1	1		1	0
Following initial testing, what is the probability of a lab specimen being sent onward from initial testing to subtype testing, and what are the delays from initial testing to the laboratory for subtype testing?
	Baseline			Follow-up
	Percent	Delay		Percent	Delay
Sample sent for subtype testing	0.1	3		0.8	1
When a sample arrives at a laboratory for subtype testing, what is the probability that it will be tested, and what is the delay until the testing is completed?
	Baseline			Follow-up
	Percent	Delay		Percent	Delay
Flu subtype testing	1	3		1	1
Following subtype testing, what is the probability of a lab specimen being sent onward from subtype testing to reference/confirmatory testing, and what are the delays from the completion of subtype testing to the arrival at the laboratory for reference/confirmatory testing?
	Baseline			Follow-up
	Percent	Delay		Percent	Delay
Sample sent for confirmatory testing	0.3	4		0.8	2
When a sample arrives at a laboratory for confirmatory testing, what is the probability that it will be tested, and what is the delay until the testing is completed?
	Baseline			Follow-up
	Percent	Delay		Percent	Delay
Confirmatory testing	1	10		1	10

## Sheet: Outputs
	Outputs
Summary output for all paths
		Baseline			Follow-up
		Probability	Delay		Probability	Delay
Path 1. Doctor orders laboratory test		0.0015	23		0.16	15
Path 2. Hospital orders laboratory test		0.0003	23		0.0512	15
Path 3. Reporting by sentinel doctor		1.35e-05	30		0.02592	23
Path 4. Reporting by sentinel hospital		4.05e-05	30		0.041472	23
Path 5. Active surveillance of doctors		4.5e-06	30		0.0864	23
Path 6. Active surveillance of hospitals		9e-07	30		0.04608	23
Path 7. Tracking employee sick days		4.5e-05	35		0.0864	28
Path 8. Tracking electronic media		0.0003375	41		0.432	34
Path 9. Detection by community-based monitoring system		9e-05	43		0.108	36
Detailed output, by path
Path 1. Doctor orders laboratory test		Baseline			Follow-up
		Probability	Delay		Probability	Delay
Initial detection	Patient goes to doctor	0.5	1		0.5	1
	Doctor orders lab test	0.1	1		0.5	0
Laboratory sequence	Flu type testing	1	1		1	0
	Sample sent for subtype testing	0.1	3		0.8	1
	Flu subtype testing	1	3		1	1
	Sample sent for confirmatory testing	0.3	4		0.8	2
	Confirmatory testing	1	10		1	10
	Joint Probability and Total Delay	0.0015	23		0.16	15
Path 2. Hospital orders laboratory test		Baseline			Follow-up
		Probability	Delay		Probability	Delay
Initial detection	Patient goes to hospital	0.1	1		0.1	1
	Hospital orders lab test	0.1	1		0.8	0
Laboratory sequence	Flu type testing	1	1		1	0
	Sample sent for subtype testing	0.1	3		0.8	1
	Flu subtype testing	1	3		1	1
	Sample sent for confirmatory testing	0.3	4		0.8	2
	Confirmatory testing	1	10		1	10
	Joint Probability and Total Delay	0.0003	23		0.0512	15
Path 3. Reporting by sentinel doctor		Baseline			Follow-up
		Probability	Delay		Probability	Delay
Initial detection	Patient goes to doctor	0.5	1		0.5	1
	Doctor is in sentinel network	0.01	0		0.1	0
	Sentinel doctor files report	0.3	3		0.9	3
Investigation sequence	Local authorities report to national	1	1		1	1
	Health authorities conduct investigation	0.3	3		0.9	3
	Investigators order lab test	1	1		1	1
Laboratory sequence	Flu type testing	1	1		1	0
	Sample sent for subtype testing	0.1	3		0.8	1
	Flu subtype testing	1	3		1	1
	Sample sent for confirmatory testing	0.3	4		0.8	2
	Confirmatory testing	1	10		1	10
	Joint Probability and Total Delay	1.35e-05	30		0.02592	23
Path 4. Reporting by sentinel hospital		Baseline			Follow-up
		Probability	Delay		Probability	Delay
Initial detection	Patient goes to hospital	0.1	1		0.1	1
	Hospital is in sentinel network	0.15	0		0.8	0
	Sentinel hospital files report	0.3	3		0.9	3
Investigation sequence	Local authorities report to national	1	1		1	1
	Health authorities conduct investigation	0.3	3		0.9	3
	Investigators order lab test	1	1		1	1
Laboratory sequence	Flu type testing	1	1		1	0
	Sample sent for subtype testing	0.1	3		0.8	1
	Flu subtype testing	1	3		1	1
	Sample sent for confirmatory testing	0.3	4		0.8	2
	Confirmatory testing	1	10		1	10
	Joint Probability and Total Delay	4.05e-05	30		0.041472	23
Path 5. Active surveillance of doctors		Baseline			Follow-up
		Probability	Delay		Probability	Delay
Initial detection	Patient goes to doctor	0.5	1		0.5	1
	Doctor is contacted by active surveillance	0.001	3		0.3	3
Investigation sequence	Local authorities report to national	1	1		1	1
	Health authorities conduct investigation	0.3	3		0.9	3
	Investigators order lab test	1	1		1	1
Laboratory sequence	Flu type testing	1	1		1	0
	Sample sent for subtype testing	0.1	3		0.8	1
	Flu subtype testing	1	3		1	1
	Sample sent for confirmatory testing	0.3	4		0.8	2
	Confirmatory testing	1	10		1	10
	Joint Probability and Total Delay	4.5e-06	30		0.0864	23
Path 6. Active surveillance of hospitals		Baseline			Follow-up
		Probability	Delay		Probability	Delay
Initial detection	Patient goes to hospital	0.1	1		0.1	1
	Hospital is contacted by active surveillance	0.001	3		0.8	3
Investigation sequence	Local authorities report to national	1	1		1	1
	Health authorities conduct investigation	0.3	3		0.9	3
	Investigators order lab test	1	1		1	1
Laboratory sequence	Flu type testing	1	1		1	0
	Sample sent for subtype testing	0.1	3		0.8	1
	Flu subtype testing	1	3		1	1
	Sample sent for confirmatory testing	0.3	4		0.8	2
	Confirmatory testing	1	10		1	10
	Joint Probability and Total Delay	9e-07	30		0.04608	23
Path 7. Tracking employee sick days		Baseline			Follow-up
		Probability	Delay		Probability	Delay
Initial detection	Patient calls in sick	1	1		1	1
	Sick day are tracked	0.01	5		0.2	5
	Sick day trackers file report	0.5	3		0.75	3
Investigation sequence	Local authorities report to national	1	1		1	1
	Health authorities conduct investigation	0.3	3		0.9	3
	Investigators order lab test	1	1		1	1
Laboratory sequence	Flu type testing	1	1		1	0
	Sample sent for subtype testing	0.1	3		0.8	1
	Flu subtype testing	1	3		1	1
	Sample sent for confirmatory testing	0.3	4		0.8	2
	Confirmatory testing	1	10		1	10
	Joint Probability and Total Delay	4.5e-05	35		0.0864	28
Path 8. Tracking electronic media		Baseline			Follow-up
		Probability	Delay		Probability	Delay
Initial detection	Patient shows up in media reports	0.75	14		0.75	14
	Media reports are tracked	0.05	1		1	1
Investigation sequence	Local authorities report to national	1	1		1	1
	Health authorities conduct investigation	0.3	3		0.9	3
	Investigators order lab test	1	1		1	1
Laboratory sequence	Flu type testing	1	1		1	0
	Sample sent for subtype testing	0.1	3		0.8	1
	Flu subtype testing	1	3		1	1
	Sample sent for confirmatory testing	0.3	4		0.8	2
	Confirmatory testing	1	10		1	10
	Joint Probability and Total Delay	0.0003375	41		0.432	34
Path 9. Detection by community-based monitoring system		Baseline			Follow-up
		Probability	Delay		Probability	Delay
Initial detection	Detected by community monitoring system	0.02	14		0.25	14
	Community monitoring system files report	0.5	3		0.75	3
Investigation sequence	Local authorities report to national	1	1		1	1
	Health authorities conduct investigation	0.3	3		0.9	3
	Investigators order lab test	1	1		1	1
Laboratory sequence	Flu type testing	1	1		1	0
	Sample sent for subtype testing	0.1	3		0.8	1
	Flu subtype testing	1	3		1	1
	Sample sent for confirmatory testing	0.3	4		0.8	2
	Confirmatory testing	1	10		1	10
	Joint Probability and Total Delay	9e-05	43		0.108	36

## Sheet: Graphs
Summary Graphs
	Baseline			Follow-up
	Probability	Delay		Probability	Delay
Path 1. Doctor orders laboratory test	0.0015	23		0.16	15
Path 2. Hospital orders laboratory test	0.0003	23		0.0512	15
Path 3. Reporting by sentinel doctor	1.35e-05	30		0.02592	23
Path 4. Reporting by sentinel hospital	4.05e-05	30		0.041472	23
Path 5. Active surveillance of doctors	4.5e-06	30		0.0864	23
Path 6. Active surveillance of hospitals	9e-07	30		0.04608	23
Path 7. Tracking employee sick days	4.5e-05	35		0.0864	28
Path 8. Tracking electronic media	0.0003375	41		0.432	34
Path 9. Community-based monitoring	9e-05	43		0.108	36
source data for graph -- do not edit here!
	Probability,	Probability,		Delay,	Delay,
Path	Follow-up	Baseline		Follow-up	Baseline
9. Community-based monitoring	0.108	9e-05		36	43
8. Tracking electronic media	0.432	0.0003375		34	41
7. Tracking sick days	0.0864	4.5e-05		28	35
6. Active surveillance of hospitals	0.04608	9e-07		23	30
5. Active surveillance of doctors	0.0864	4.5e-06		23	30
4. Reporting by sentinel hospital	0.041472	4.05e-05		23	30
3. Reporting by sentinel doctor	0.02592	1.35e-05		23	30
2. Hospital orders laboratory test	0.0512	0.0003		15	23
1. Doctor orders laboratory test	0.16	0.0015		15	23

## Sheet: notes
This model was developed by the RAND Corporation under contract to the Department of Health and Human Services
Office of the Assistant Secretary for Preparedness and Response (HHS/ASPR).
To prevent accident erasure of formulae, the worksheets have been "Protected".
To unlock a sheet, go to
	Tools menu
	Protection
	Unprotect sheet
	the password is "task15"
